# Supplementary material for: Therapeutic Monitoring of Vancomycin Implemented by Eremomycin ELISA
Source: Antibiotics (Basel). 2024 Nov 25;13(12):1133. doi: 10.3390/antibiotics13121133 (PMC11672653; doi:10.3390/antibiotics13121133)
Supplement: Supplementary file 1 [file antibiotics-13-01133-s001.zip]

Archive with 1 entries (1 files):
- antibiotics-3252496-supplementary.pdf
